# Supplementary material for: Explainable Machine Learning Models for Glioma Subtype Classification and Survival Prediction
Source: Cancers (Basel). 2025 Aug 9;17(16):2614. doi: 10.3390/cancers17162614 (PMC12384855; doi:10.3390/cancers17162614)
Supplement: Supplementary file 1 [file cancers-17-02614-s001.zip]

Archive with 7 entries (6 files):
- cancers-3748134 Supplementary Materials/
- cancers-3748134 Supplementary Materials/Supplementary Figures.pdf
- cancers-3748134 Supplementary Materials/Supplementary Table S1.xlsx
- cancers-3748134 Supplementary Materials/Supplementary Table S2.xlsx
- cancers-3748134 Supplementary Materials/Supplementary Table S3.xlsx
- cancers-3748134 Supplementary Materials/Supplementary Table S4.xlsx
- cancers-3748134 Supplementary Materials/Supplementary Table S5.xlsx
