# Supplementary material for: Explainable Machine Learning Models for Glioma Subtype Classification and Survival Prediction
Source: Cancers (Basel). 2025 Aug 9;17(16):2614. doi: 10.3390/cancers17162614 (PMC12384855; doi:10.3390/cancers17162614)
Supplement: Supplementary file 1 [file cancers-17-02614-s001.zip › cancers-3748134 Supplementary Materials/Supplementary Table S1.xlsx]

## Sheet: kNN
Supplementary Table S1. Tunable hyperparameters of models, kNN model.
Hyperparameter	Description	Optuna’s Search Distributions
n_neighbors	Number of neighbors	trial.suggest_int(n_neighbors, low=1, high=50, step=1)

## Sheet: SVM
Supplementary Table S1. Tunable hyperparameters of models, SVM model.
Hyperparameter	Description	Optuna’s Search Distributions
C	Regularization parameter	trial.suggest_float(C, low=0.00001, high=1.0, log=True)
kernel	Kernel type	trial.suggest_categorical(kernel, choices=['linear', 'poly', 'rbf', 'sigmoid'])
degree	Degree of the polynomial kernel function ('poly')	trial.suggest_int(degree, low=1, high=5, step=1)
gamma	Kernel coefficient for 'rbf', 'poly', 'sigmoid'	trial.suggest_categorical(gamma, choices=['scale', 'auto'])
coef0	Independent term in kernel function ('poly', 'sigmoid')	trial.suggest_float(coef0, low=0.00001, high=10.0)

## Sheet: RF
Supplementary Table S1. Tunable hyperparameters of models, RF model.
Hyperparameter	Description	Optuna’s Search Distributions
n_estimators	Number of trees in the forest	trial.suggest_int(n_estimators, low=1, high=300, step=1)
max_depth	Maximum depth of the tree	trial.suggest_int(max_depth, low=2, high=7, step=1)
min_samples_split	Minimum number of samples required to split an internal node	trial.suggest_int(min_samples_split, low=2, high=30, step=1)
min_samples_leaf	Minimum number of samples required to be at a leaf node	trial.suggest_int(min_samples_leaf, low=1, high=15, step=1)
max_features	Number of features to consider when looking for the best split	trial.suggest_float(max_features, low=0.05, high=1.0)

## Sheet: ERT
Supplementary Table S1. Tunable hyperparameters of models, ERT model.
Hyperparameter	Description	Optuna’s Search Distributions
n_estimators	Number of trees in the forest	trial.suggest_int(n_estimators, low=1, high=300, step=1)
max_depth	Maximum depth of the tree	trial.suggest_int(max_depth, low=2, high=7, step=1)
min_samples_split	Minimum number of samples required to split an internal node	trial.suggest_int(min_samples_split, low=2, high=30, step=1)
min_samples_leaf	Minimum number of samples required to be at a leaf node	trial.suggest_int(min_samples_leaf, low=1, high=15, step=1)
max_features	Number of features to consider when looking for the best split	trial.suggest_float(max_features, low=0.05, high=1.0)

## Sheet: XGBoost
Supplementary Table S1. Tunable hyperparameters of models, XGBoost model.
Hyperparameter	Description	Optuna’s Search Distributions
max_depth	Maximum depth of a tree	trial.suggest_int(max_depth, low=2, high=7, step=1)
learning_rate	Step size shrinkage used in update to prevent overfitting	trial.suggest_float(learning_rate, low=0.00001, high=1.0, log=True)
gamma	Minimum loss reduction required to make a further partition on a leaf node of the tree	trial.suggest_float(gamma, low=0.0, high=20.0)
min_child_weight	Minimum sum of instance weight (hessian) needed in a child	trial.suggest_int(min_child_weight, low=1, high=50, step=1)
subsample	Subsample ratio of the training instance	trial.suggest_float(subsample, low=0.05, high=1.0)
colsample_bytree	Subsample ratio of columns when constructing each tree	trial.suggest_float(colsample_bytree, low=0.05, high=1.0)
reg_lambda	L2 regularization term on weights	trial.suggest_float(reg_lambda, low=0.00001, high=10.0, log=True)

## Sheet: LightGBM
Supplementary Table S1. Tunable hyperparameters of models, LightGBM model.
Hyperparameter	Description	Optuna’s Search Distributions
learning_rate	Boosting learning rate	trial.suggest_float(learning_rate, low=0.00001, high=1.0, log=True)
max_depth	Maximum tree depth for base learners	trial.suggest_int(max_depth, low=2, high=7, step=1)
min_child_samples	Minimum number of data needed in a child (leaf)	trial.suggest_int(min_child_samples, low=1, high=100, step=1)
subsample	Subsample ratio of the training instance	trial.suggest_float(subsample, low=0.05, high=1.0)
colsample_bytree	Subsample ratio of columns when constructing each tree	trial.suggest_float(colsample_bytree, low=0.05, high=1.0)
reg_lambda	L2 regularization term on weights	trial.suggest_float(reg_lambda, low=0.00001, high=10.0, log=True)

## Sheet: CatBoost
Supplementary Table S1. Tunable hyperparameters of models, CatBoost model.
Hyperparameter	Description	Optuna’s Search Distributions
learning_rate	Boosting learning rate	trial.suggest_float(learning_rate, low=0.00001, high=1.0, log=True)
depth	Depth of the trees	trial.suggest_int(depth, low=2, high=7, step=1)
l2_leaf_reg	Coefficient at the L2 regularization term of the cost function	trial.suggest_float(l2_leaf_reg, low=0.00001, high=10.0, log=True)
min_data_in_leaf	Minimum number of training samples in a leaf	trial.suggest_int(min_data_in_leaf, low=1, high=100, step=1)
border_count	Number of splits for numerical features	trial.suggest_int(border_count, low=1, high=128, step=1)
random_strength	Amount of randomness to use for scoring splits when the tree structure is selected	trial.suggest_float(random_strength, low=0.00001, high=10.0, log=True)
bagging_temperature	Defines the settings of the Bayesian bootstrap	trial.suggest_float(bagging_temperature, low=0.0, high=10.0)

## Sheet: TabNet
Supplementary Table S1. Tunable hyperparameters of models, TabNet model.
Hyperparameter	Description	Optuna’s Search Distributions
n_d	Dimension of the prediction layer	trial.suggest_int(n_d, low=4, high=64, step=1)
n_a	Dimension of the attention layer	equals n_d
n_steps	Number of successive steps in the network	trial.suggest_int(n_steps, low=3, high=10, step=1)
gamma	Scaling factor for attention updates	trial.suggest_float(gamma, low=1.0, high=2.0)
n_independent	Number of independent GLU layer in each GLU block	trial.suggest_int(n_independent, low=1, high=5, step=1)
n_shared	Number of independent GLU layer in each GLU block	trial.suggest_int(n_shared, low=1, high=5, step=1)
mask_type	Masking function	trial.suggest_categorical(mask_type, choices=['sparsemax', 'entmax'])

## Sheet: GANDALF
Supplementary Table S1. Tunable hyperparameters of models, GANDALF model.
Hyperparameter	Description	Optuna’s Search Distributions
gflu_stages	Number of layers in the feature abstraction layer	trial.suggest_int(gflu_stages, low=1, high=10, step=1)
gflu_dropout	Dropout rate for the feature abstraction layer	trial.suggest_float(gflu_dropout, low=0.0, high=0.5)
gflu_feature_init_sparsity	Percentage of features to be selected in each GFLU stage	trial.suggest_float(gflu_feature_init_sparsity, low=0.0, high=0.5)
learnable_sparsity	If True, the sparsity parameters will be learned. If False, the sparsity parameters will be fixed to the initial values specified in gflu_feature_init_sparsity	trial.suggest_categorical(learnable_sparsity, choices=[True, False])

## Sheet: CoxPH
Supplementary Table S1. Tunable hyperparameters of models, CoxPH model.
Hyperparameter	Description	Optuna’s Search Distributions
alpha	Regularization parameter for ridge regression penalty	trial.suggest_float(alpha, low=0.00001, high=10.0, log=True)

[truncated: 8 more sheets: RSF, EST, XGBSE-DBCE, XGBSE-KN, DeepSurv, CoxCC, PC-Hazard, N-MTLR]
